# Supplementary material for: Egyptian Blue into Carboxymetylcellulose: New Dual-Emissive Solid-State Luminescent Films
Source: Molecules. 2025 May 28;30(11):2359. doi: 10.3390/molecules30112359 (PMC12156393; doi:10.3390/molecules30112359)
Supplement: Supplementary file 1 [file molecules-30-02359-s001.zip]

Archive with 1 entries (1 files):
- molecules-3624115-supplementary.pdf
